# Supplementary material for: Beta resting-state functional connectivity predicts tactile spatial acuity
Source: Cereb Cortex. 2023 Jun 21;33(16):9514–23. doi: 10.1093/cercor/bhad221 (PMC10431746; doi:10.1093/cercor/bhad221)
Supplement: Supplementary_Data_bhad221 [file supplementary_data_bhad221.zip]

Archive with 1 entries (1 files):
- Supplementary_Data_bhad221.docx
